# Supplementary material for: Novel Decision Tool for More Severe α-Thalassemia Genotypes Screening with Functional Loss of Two or More α-Globin Genes: A Diagnostic Test Study
Source: Diagnostics (Basel). 2022 Dec 1;12(12):3008. doi: 10.3390/diagnostics12123008 (PMC9777031; doi:10.3390/diagnostics12123008)
Supplement: Supplementary file 1 [file diagnostics-12-03008-s001.zip]

Archive with 2 entries (2 files):
- Suppementary Material S4_ BRL Model Predicition Excel 2022.xlsx
- Supplementary Materials Tables S1-S3.pdf
