# Supplementary material for: Novel Decision Tool for More Severe α-Thalassemia Genotypes Screening with Functional Loss of Two or More α-Globin Genes: A Diagnostic Test Study
Source: Diagnostics (Basel). 2022 Dec 1;12(12):3008. doi: 10.3390/diagnostics12123008 (PMC9777031; doi:10.3390/diagnostics12123008)
Supplement: Supplementary file 1 [file diagnostics-12-03008-s001.zip › Suppementary Material S4_ BRL Model Predicition Excel 2022.xlsx]

## Sheet: Planilha1
Table for Calculating the Standardized MCV (fL)
Age (months)	Observed MCV	Minimum Expected MCV	Standardized MCV (fL)
7	69	70	78.8571
	AGE (MONTH)	minimum expected Mcv
	0	74
	7	70
	25	75
	73	77
	145	78
	229	80
Table for Calculating the Prediction of Logistic Regression Model
OR	Probability	Ferritin (ng/mL)	Standardized MCV (fL)	HbA2 (%)	Model Prediction
8.5128	0.894879	300	78.8571	4	1
If Model Prediction = 1, search promptly major deletions related to α-thalassemia.
If Model Prediction = 0, not search major deletions related to α-thalassemia, or wait and reassess.
